# Supplementary material for: Genome-Wide Characterization and Phylogenetic Analysis of GSK Genes in Maize and Elucidation of Their General Role in Interaction with BZR1
Source: Int J Mol Sci. 2022 Jul 22;23(15):8056. doi: 10.3390/ijms23158056 (PMC9330802; doi:10.3390/ijms23158056)
Supplement: Supplementary file 1 [file ijms-23-08056-s001.zip]

Archive with 1 entries (1 files):
- ijms-1753950-supplementary.pdf
